# Supplementary material for: Accelerated Bacterial Identification with MALDI-TOF MS Leads to Fewer Diagnostic Tests and Cost Savings
Source: Antibiotics (Basel). 2024 Dec 2;13(12):1163. doi: 10.3390/antibiotics13121163 (PMC11672624; doi:10.3390/antibiotics13121163)
Supplement: Supplementary file 1 [file antibiotics-13-01163-s001.zip]

Archive with 1 entries (1 files):
- antibiotics-3282763-supplementary.pdf
